# Supplementary material for: Essential Trace Elements Status in Portuguese Pregnant Women and Their Association with Maternal and Neonatal Outcomes: A Prospective Study from the IoMum Cohort
Source: Biology (Basel). 2023 Oct 21;12(10):1351. doi: 10.3390/biology12101351 (PMC10604833; doi:10.3390/biology12101351)
Supplement: Supplementary file 1 [file biology-12-01351-s001.zip]

Archive with 1 entries (1 files):
- biology-2557325-supplementary.pdf
